# Supplementary material for: Identification of the HSP20 Gene Family in L. barbarum and Their Contrasting Response to Heat Stress Between Two Varieties
Source: Genes (Basel). 2025 Apr 8;16(4):440. doi: 10.3390/genes16040440 (PMC12027169; doi:10.3390/genes16040440)
Supplement: Supplementary file 1 [file genes-16-00440-s001.zip]

Archive with 5 entries (5 files):
- Table S1. The primer sequences in qRT-PCR..xlsx
- Table S2. The sequences of cis-acting element.xlsx
- Table S3 Expression profile of LbHsp20 gene induced by heat stresses.xlsx
- Table S4 Expression pattern of LbHsp20 gene in different tissues.xlsx
- Table S5. LbHsp20 cds.fasta
