# Supplementary material for: Identification of the HSP20 Gene Family in L. barbarum and Their Contrasting Response to Heat Stress Between Two Varieties
Source: Genes (Basel). 2025 Apr 8;16(4):440. doi: 10.3390/genes16040440 (PMC12027169; doi:10.3390/genes16040440)
Supplement: Supplementary file 1 [file genes-16-00440-s001.zip › Table S1. The primer sequences in qRT-PCR..xlsx]

## Sheet: Table S1
Table S1. The primer sequences in qRT-PCR.
Gene symbol	Forward primers	Reverse primers
ACTIN1	CTCAGCACCTTCCAGCAGAT	TAACACTGCAACCGCATTTC
LbHSP17.7A	CACGTGTCGACTGGAAGGAA	ACACGGTGCCACGTATCATT
LbHSP17.6A	CACGTGTCGACTGGAAGGAA	ACACGGTGCCACGTATCATT
LbHSP17.6B	CACGTGTCGACTGGAAGGAA	ACACGGTGCCACGTATCATT
LbHSP17.6C	TCCCGGTTCCAATTCACGAG	ACACGGTGCCACGTATCATT
LbHSP17.6D	TCCCGGTTCCAATTCACGAG	ACACGGTGCCACGTATCATT
LbHSP22.0B	CCACGTGTCGATTGGAGAGA	CAACACGTCTCCACGTCTCA
LbHSP21.6B	TGGCATTCGTGTTTCCGTTG	CAGCTCTCCAGTCCTTCGTC
LbHSP16.3	CAACAGCGACCCAATGGTTG	TATCTGCCTTCCACTCCCCA
LbHSP24.9	AAGCACACAAAGTGCACGAC	GCAGGAGCATGGTGGAAAGA
LbHSP25.6	CCCAACCAAGTCGAGGTCAA	CCCTAGCATCGACAGGCAAA
LbHSP22.9	CCCAACCAAGTCGAGGTCAA	CCCTAGCATCGACAGGCAAA
LbHSP15.9	GGTTCACCCGCTCTTCTTGA	CCACGTGCCACACTACTTCT
LbHSP27.1	AGATAACGGTGGAGGACGGA	TCAGCCTTGGCATCTTCAGG
LbHSP26.1	AGCTCAGGCCACTGGAGATA	GTTCAACAGCAGTGCCTTGG
LbHSP26.0	AAGAGATCACCCCAAGTGGC	TGCAACCCAACCTCCATCAA
LbHSP23.3	AACAGCACCTCGTGGTATGG	TCTTCCTTCACCTTCGGCAC
LbHSP17.4B	GCTGCACCTTCAATCACACG	CCCATCTTCACCGACACCAG
LbHSP21.2B	GCTGCACCTTCAATCACACG	CCCATCTTCACCGACACCAG
LbHSP17.5A	ATCCACTGCACGTGAAACCT	ACGGTGCCATTGATCGTTCT
LbHSP17.9B	AAAGAAACCCCACAAGCCCA	ACTCCATTCTCCATCGCAGC
LbHSP17.5B	GGTGGTCGTAGGAGCAACAT	AGACATGGGCTTGTGGTGTT
LbHSP17.9A	AGGAGCAACACCTTTGACCC	AGACATGAGCTTGTGGGGTT
LbHSP18.0B	AGGAGCAACACCTTTGACCC	AGACATGAGCTTGTGGGGTT
LbHSP18.0C	GGAGCAACATCTTCGACCCA	ACGGTGCCATTGATCGTTCT
LbHSP17.5C	CAAGCTTCTTTGGTGGTCGC	GCTTGTGGGGTCTCTTTCCA
LbHSP17.6F	AAGCTTCTTTGGCGGTCGTA	TCTCTGCTCCTCTTACCGCT
LbHSP18.0A	GGTCGTAGGAGCAACGTCTT	TCCCTGGAACGTCCACTTTG
LbHSP22.2	CGTTTGCCGGAAAATGCTGA	TCTTTAACGGAAGCAGGCGT
LbHSP22.0A	CGCCTTAGCTCGTGCAGATT	AAGTCCTCTCAGCTCTGTGC
LbHSP21.6A	AATGCCATACACACGTCCCA	ATGCCACTTGTCCCCTTCAA
LbHSP15.8	AGAACTGAAGCTGCGGATGA	CTGGCAAGTCAGCTGGTTCA
LbHSP18.0D	TGGGATCCTTTTGGTGTGGG	CCCCAGGAAGATCAACACGA
LbHSP24.2	CCTGAGGATACCAGCGCAAA	GCCCCTTCTTCGCCATAGTT
LbHSP17.7C	AGATCGCCAAGTGAGCCAAA	GCAAATCCGGAGAGAGCAGA
LbHSP16.6	ACGCTGGTGATACGAAGCAA	GGAGGCAGCTTCTCAACTGT
LbHSP17.8	AGGAACTACGTGCGAGATGC	GCTTGACTTCAGACCTGGCA
LbHSP21.2A	AGGCACAAAGGCCATGAGAG	GGACTTTCACTTGGTCGGGT
LbHSP18.1	ACACCAGCAGACGTGAAAGA	GCGCTGGCAATTTCTCAACA
LbHSP27.6	ATTGTGGATGTGCCAGGGTT	GCATTCGCATATTCCCGCAG
LbHSP17.5D	TCCACACACTCCAGCACATC	CAGCCATGGCCTTAGTGTCA
LbHSP17.4A	AATGGGTACTGACACGCCAC	CGTAGTTCCTTGATGGGGCA
LbHSP17.7B	AAGTACGTACGTGACGCCAA	CCTGCACCTTGATATCCCCG
LbHSP17.6E	TGCCCCATCAAGGAACTACG	TATTCGCATTCTCCGGCAGT
