# Supplementary material for: Identification of the HSP20 Gene Family in L. barbarum and Their Contrasting Response to Heat Stress Between Two Varieties
Source: Genes (Basel). 2025 Apr 8;16(4):440. doi: 10.3390/genes16040440 (PMC12027169; doi:10.3390/genes16040440)
Supplement: Supplementary file 1 [file genes-16-00440-s001.zip › Table S2. The sequences of cis-acting element.xlsx]

## Sheet: Sheet1
Table S2. The sequences of cis-acting element
Cis-acting element Name	Sequence
AT-TATA-box	TATATA/TATATAAA
TATA-box	TATA(A/T)A(A/T)
CAAT-box	CAAAT/CAAT/CCAAT/CCCAATTT/TGCAAATCT/TGCCAAC
ABRE	AACCCGG/ACGTG/CACGTG/CGCACGTGTC/GACACGTGGC/GCCGCGTGGC/TACGTGTC
ABRE3a	TACGTG
ABRE4	CACGTA
ARE	AAACCA
ERE	ATTTTAAA/ATTTCATA
DRE core	GCCGAC
G-box	CACGTT/CACGTG/CACGTC/CACGAC/ACACGTG(G/t)CACC/ACACGTGGC/TACGTG/tgACACGTGGCA/TAACACGTAG/TAAACGTG/GCCACGTGGA/CAGACGTGGCA
MYB	TAACTG/TAACCA/CAACAG/CAACCA/CAACTG
MYB recognition site	CCGTTG
MYB-binding site	CAACAG
MYB-like sequence	TAACCA
MYC	TCTCTTA/CAATTG/CATTTG/CATGTG
W-box	TTGACC
TC-rich repeats	GTTTTCTTAC
AAGAA-motif	gGTAAAGAAA/GAAAGAA
