# Supplementary material for: Identification of the HSP20 Gene Family in L. barbarum and Their Contrasting Response to Heat Stress Between Two Varieties
Source: Genes (Basel). 2025 Apr 8;16(4):440. doi: 10.3390/genes16040440 (PMC12027169; doi:10.3390/genes16040440)
Supplement: Supplementary file 1 [file genes-16-00440-s001.zip › Table S3 Expression profile of LbHsp20 gene induced by heat stresses.xlsx]

## Sheet: Sheet1
	1402-mock	1402-1h-42heat	1402-3h-42heat	1402-6h-42heat	1402-12h-42heat	1402-24h-42heat	1402-48h-42heat	N7-mock	N7-1h-42heat	N7-3h-42heat	N7-6h-42heat	N7-12h-42heat	N7-24h-42heat	N7-48h-42heat
LbHSP17.7A	14.0733	9877.99	5508.74	3510.74	3141.44	2294.1	2411.46	14.3967	10151	4549.56	1304.7	2203.04	1686.29	2918.13
LbHSP17.6A	18.2033	13603.4	10190.7	5636.04	3524.32	4002.62	2452.4	7.98667	14478.9	7235.77	1427.26	3103.01	2308.45	3495.59
LbHSP17.6B	25.49	9240.17	7633.06	2964.36	2897.85	2523.57	1122.94	37.3733	10277.1	5138.12	1313.99	2382.76	2438.54	2446.47
LbHSP17.6C	1.68667	8449.21	4557.8	2082.3	1275.93	906.213	225.65	0.59	9057.42	2438.73	432.303	808.423	482.38	488.41
LbHSP17.6D	0.14	624.593	347.423	136.483	112.123	112.713	39.3367	0	273.25	45.5333	5.41333	19.6533	20.9267	14.43
LbHSP22.0B	0.0966667	5046.49	6292.7	1909.71	2556.64	4327.92	4490.85	0.05	8407.33	3304.63	644.13	1888.13	2375	6008.5
LbHSP21.6B	14.77	16.4667	30.1367	21.4633	12.2	17.24	18.7233	7.92333	14.12	48.5133	41.5867	37.01	10.73	16.2467
LbHSP16.3	0.82	2766.63	2819.34	328.393	428.89	397.753	86.8967	1.00667	3439.33	834.327	136.21	257.933	417.007	213.12
LbHSP24.9	192.613	47.2133	32.5033	17.85	32.3433	22.03	16.3267	175.307	62.7133	171.337	170.58	159.987	34.0867	23.4733
LbHSP25.6	0.0333333	0	0	0.73	0.0666667	0	0	0.65	0.193333	0.506667	3.95667	9.40333	0	0
LbHSP22.9	1.59	0.343333	0.1	1.14667	0.796667	0.523333	0	1.94333	0.343333	7.00333	17.6467	16.61	0.946667	0.08
LbHSP15.9	0.167195	105.686	91.2443	23.7521	12.4032	9.84239	3.7924	0.0510172	66.2519	18.1066	2.77241	4.43712	2.74443	3.6698
LbHSP27.1	0.896667	1946.5	633.09	173.423	346.537	794.913	524.003	1.36667	3640.3	488.53	81	313.93	273.67	427.077
LbHSP26.1	5.79333	4684.88	18193.6	11916.3	6614.13	8783.19	1437.18	8.28333	6730.47	8841.32	2143.39	4827.98	5691.21	4930.05
LbHSP26.0	0.46	589.32	114.31	47.7567	135.333	27.32	13.0567	0	414.56	85.2467	42.9567	41.7433	193.607	33.0267
LbHSP23.3	10.2967	7786.13	4097.22	1712.8	1748.39	1032.36	364.923	1.89	8101.78	2556.92	721.133	1304.13	598.45	424.65
LbHSP17.4B	3.84333	0.916667	1.41	2.88667	14.39	15.3367	9.87	7.57667	0.356667	3.68667	12.4533	24.56	21.87	24.32
LbHSP21.2B	0	0	0.176667	0.11	0.04	0	0.0333333	0	0	0	0	0	0	0
LbHSP17.5A	0.286667	4649.35	5183.36	1872.71	2139.27	2662.22	1573.3	0.133333	7999.96	3564.34	834.9	1713.69	2175	2652.81
LbHSP17.9B	0	0.79	0.983333	0	0.14	0.126667	0.12	0	0.946667	0.38	0	0.226667	0	0.103333
LbHSP17.5B	3.64667	11421.6	9326.05	4668.24	5076.3	4269.99	3521.42	1.93333	16157.4	7001.28	1897.56	3720.77	3431.38	5073.61
LbHSP17.9A	63.66	9361.78	13115.9	5678.31	4858.42	4287.54	3270.8	11.3467	7486.99	6845.54	1651.16	2731.06	2600.38	3067.59
LbHSP18.0B	11.7867	1785.93	2736.21	1196.15	1007.06	1029.2	663.03	14.1233	7928.5	5334.2	1299.11	2408.58	1884.3	3638.26
LbHSP18.0C	0	124.17	43.0793	11.1411	29.9931	31.8209	7.87086	0	321.8	15.6889	0.835822	0.0743523	0.0574891	0.0519176
LbHSP17.5C	0.373333	7306.45	19455.1	4863.06	3482.53	5816.54	3480.46	5.42667	13989.4	12959.3	1275.58	2963.76	4364.27	4794.42
LbHSP17.6F	0.626667	2206.53	1906.69	190.923	144.49	96.13	62.13	0.44	4516.72	1063.87	79.3033	153.973	88.4867	102.667
LbHSP18.0A	2.38333	8212.41	3551.2	944.37	1154.43	1317.26	604.62	0.216667	11306.2	2581.42	387.98	758.123	784.073	1063.23
LbHSP22.2	0	3167.94	5583.78	1608.83	1608.19	2505.46	1440.01	0	4064.74	2591.85	487.04	1002.5	1281.03	1441.72
LbHSP22.0A	27.2733	7.15667	10.55	7.99	5.32	4.15667	3.71667	19.54	3.81333	8.39	8.49667	4.47333	7.75333	3.11
LbHSP21.6A	0.796667	5416.03	6870.92	3573.73	3372.88	3856.31	3576.16	0.54	7143.64	4518.59	1459.71	2765.51	3151.69	6086.92
LbHSP15.8	92.8567	3.45333	12.7133	21.8533	21.9867	18.59	20.94	29.1633	1.85333	10.9633	15.7933	12.8733	16.2967	28.2767
LbHSP18.0D	0.0466667	0	0.0433333	0.97	1.41	3.16333	25.2267	0.17	0.0766667	0.156667	0.303333	0.583333	0.783333	53.1233
LbHSP24.2	1.26	0.64	1.7	1.76333	3.23667	1.37	0.45	4.28667	1.26667	5.30333	6.13333	7.98333	4.07667	1.17667
LbHSP17.7C	2.17333	1.89333	2.64333	2.89333	4.92	2.37333	1.01333	5.62667	2.55667	6.86333	8.23	8.97	6.03	4.99
LbHSP16.6	2.46667	5505.19	1651.71	810.7	1130.73	727.17	733.49	1.78667	5594.3	1260.74	247.82	637.93	200.65	533.487
LbHSP17.8	0.05	4465.67	2252.82	450.21	327.023	226.68	57.3367	0	6227.25	1594.35	261.627	308.167	176.003	116.49
LbHSP21.2A	0.0366667	0.876667	7.93667	7.72333	5.37	39.4533	642.733	0	1.83333	0.476667	0.69	1.65	1.55	48.11
LbHSP18.1	0	1892.33	1146.71	420.05	606.88	668.783	330.42	0.0466667	2859.87	507.933	126.413	352.667	420.863	448.273
LbHSP27.6	8.52333	9.70667	6.24667	5.8	6.65	7.11	8.64333	8.67667	8.51	5.96667	7.9	9.17	9.02667	11.7633
LbHSP17.5D	0	1477.75	382.813	76.3733	92.77	39.1233	7.74667	0	2347.67	268.117	40.7	91.1533	25.31	14.1
LbHSP17.4A	0.186667	4665.89	2845.47	1036.23	890.103	727.69	197.483	0.173333	7017.87	1930.52	378.057	736.833	541.793	414.803
LbHSP17.7B	15.3267	7756.99	4104.29	1890.46	1410.64	1032.5	359.133	2.42	7914.73	3174.97	597.95	1116.24	505.577	282.123
LbHSP17.6E	0.77	4234.51	3322.28	1235.68	1072.56	718.563	295.513	0.486667	6843.31	3235.55	880.233	1302.25	796.26	402.693
