# Supplementary material for: Identification of the HSP20 Gene Family in L. barbarum and Their Contrasting Response to Heat Stress Between Two Varieties
Source: Genes (Basel). 2025 Apr 8;16(4):440. doi: 10.3390/genes16040440 (PMC12027169; doi:10.3390/genes16040440)
Supplement: Supplementary file 1 [file genes-16-00440-s001.zip › Table S4 Expression pattern of LbHsp20 gene in different tissues.xlsx]

## Sheet: Tissues
	Fruit	Leaf	Flower	Root	Stem
LbHSP17.7A	95	330	24	21	117
LbHSP17.6A	46	163	18	15	78
LbHSP17.6B	95	330	24	21	117
LbHSP17.6C	12	37	3	1	27
LbHSP17.6D	29	122	8	4	49
LbHSP22.0B	493	158	1	5	14
LbHSP21.6B	30	19	26	9	13
LbHSP16.3	101	11	0	6	8
LbHSP24.9	13	15	103	11	88
LbHSP25.6	0	2	12	27	26
LbHSP22.9	0	2	12	27	26
LbHSP15.9	73	45	7	10	23
LbHSP27.1	117	144	1	11	21
LbHSP26.1	71	27	1	559	38
LbHSP26.0	32	9	0	0	2
LbHSP23.3	54	123	11	10	37
LbHSP17.4B	10	11	10	23	9
LbHSP21.2B	54	123	11	10	37
LbHSP17.5A	853	182	5	38	34
LbHSP17.9B	15	117	1	0	13
LbHSP17.5B	185	458	62	57	88
LbHSP17.9A	129	439	12	40	87
LbHSP18.0B	129	439	12	40	87
LbHSP18.0C	104	31	1	4	4
LbHSP17.5C	655	224	2	7	9
LbHSP17.6F	100	53	1	2	3
LbHSP18.0A	4	32	2	1	33
LbHSP22.2	10	53	0	0	2
LbHSP22.0A	1	11	0	0	2
LbHSP21.6A	458	182	10	0	12
LbHSP15.8	0	4	17	4	12
LbHSP18.0D	46	163	18	15	78
LbHSP24.2	0	2	8	2	13
LbHSP17.7C	10	11	13	22	35
LbHSP16.6	44	109	42	9	41
LbHSP17.8	0	12	2	0	11
LbHSP21.2A	51	97	0	0	2
LbHSP18.1	51	97	0	0	2
LbHSP27.6	5	5	7	16	6
LbHSP17.5D	0	6	0	0	1
LbHSP17.4A	47	112	1	5	24
LbHSP17.7B	211	465	236	15	248
LbHSP17.6E	91	284	35	11	140
