# Supplementary material for: Identification of the HSP20 Gene Family in L. barbarum and Their Contrasting Response to Heat Stress Between Two Varieties
Source: Genes (Basel). 2025 Apr 8;16(4):440. doi: 10.3390/genes16040440 (PMC12027169; doi:10.3390/genes16040440)
Supplement: Supplementary file 1 [file genes-16-00440-s001.zip › Table S5. LbHsp20 cds.fasta]

>LbHSP17.7A
ATGTCGCTAATTCCAAGGATCTTCGGCGATCGACGAAGCAACAGCATGTTCGATCCATTCTCAATGGACG
TATTTGATCCTTTCAGGGAATTAGGCTTTCCAGGTTCCAATTCGCGAGAAACCTCTGCATTTGCTAACAC
ACGTGTCGACTGGAAGGAAACTCCAGAGGCTCATGTGTTCAAGGCCGATCTTCCAGGGCTTAAGAAGGAA
GAAGTGAAAGTGGAGATTGAAGACGATAGGGTTCTTCAGATTAGCGGAGAGAGGAATGTGGAGAAAGAAG
ATAAGAATGATACGTGGCACCGTGTGGAACGCAGTAGTGGTAAATTTATGAGAAGATTTAGACTTCCAGA
GAATGCTAAGATGGAGCAAGTTAAGGCTAATATGGAGAATGGAGTGCTTACTGTTACTGTTCCTAAAGAA
GAAGTGAAGAAGCCTGATGTTAAGTCTATTCAAATCACCGGTTAG


>LbHSP17.6A
ATGTCACTGATTCCAAGAATCTTCGGCGATCGACGAAGCAACAGCATGTTCGATCCATTCTCAATGGACG
TATTTGATCCTTTCAGGGAATTAGGCTTTCCAGGTTCCAATTCACGAGAAACCTCTGCATTTGCTAACAC
ACGTGTCGACTGGAAGGAAACTCCAGAGGCTCATGTGTTCAAGGCCGATCTTCCAGGGCTTAAGAAGGAA
GAAGTTAAAGTGGAGATTGAAGACGATAGGGTTCTTCAGATTAGCGGAGAGAGGAATGTTGAGAAAGAAG
ATAAGAATGATACGTGGCACCGTGTGGAACGCAGTAGTGGTAAATTTATGAGAAGATTTAGACTTCCAGA
GAATGCTAAGATGGAGCAAGTTAAGGCTAATATGGAGAATGGAGTGCTTACTGTTACTGTTCCTAAAGAA
GAAGCGAAGAAACCTGATGTCAAGTCTATTCAAATCACCGGTTAG


>LbHSP17.6B
ATGTCGCTAATTCCAAGGATCTTCGGCGATCGACAAAGCAGCAGCATGTTCGATCCATTCTCAATGGACG
TGTTTGATCCTTTCAGGGAATTAGGGTTCCCAGGTTCCAATTCACGAGAGACCTCTGCATTTGCTAACAC
ACGTGTCGACTGGAAGGAAACTCCAGAAGCTCATGTGTTCAAGGCTGATCTTCCAGGGCTTAAGAAGGAA
GAAGTGAAAGTGGAGATTGAAGACGATAGAGTTCTTCAGATTAGCGGAGAGAGGAATGTTGAGAAAGAAG
ATAAGAATGATACGTGGCACCGTGTGGAACGCAGTAGTGGTAAATTTATGAGAAGATTTAGACTTCCAGA
GAATGCTAAGATGGACCAAGTTAAGGCTAAAATGGAGAATGGAGTGCTTACTGTTACTGTTCCTAAGGAA
GAAATTAAGAAGCCTGATGTTAAGTCCATTCAAATCACGGGTTAG

>LbHSP17.6C
ATGTCACTAATTCCAAGAATCTTCGGCGATCGACGAAGCAGCAGCATGTTCGATCCATTCTCAATGGACG
TGTTTGATCCTTTCAGGGAATTAGGCTTTCCCGGTTCCAATTCACGAGAGACCTCTGCTTTTGCTACCAC
ACGTATCGACTGGAAGGAAACTCCAGAAGCTCATGTGTTTAAAGCCGATCTTCCAGGGCTCAAGAAGGAA
GAAGTGAAAGTGGAGATTGAAGACGATAGGGTTCTTCAGATTAGCGGAGAGAGGAATGTTGAGAAAGAAG
ATAAGAATGATACGTGGCACCGTGTGGAACGCAGCAGTGGTAAATTTATGAGAAGATTTAGACTTCCAGA
GAATGCTAAGATGGAGCAAGTTAAGGCTAATATGGAGAATGGAGTGCTTACTGTTACTGTTCCCAAGGAA
GAAGTGAAGAAGCCTGATGTTAAGTCCATTGAGATCTCTGGTTAG

>LbHSP17.6D
ATGTCGCTAATTCCAAGAATCTTCGGCGATCGACGAAGCAGCAGCATGTTGGATCCATTCTCAATGGACG
TGTTTGATCCTTTCAGGGAATTAGGCTTTCCCGGTTCCAATTCACGAGAGACCTCTGCTTTTGCTACCAC
ACGTATCGACTGGAAGGAAACTCCAGAAGCTCATGTGTTTAAAGCCGATCTTCCAGGGCTCAAGAAGGAA
GAAGTGAAAGTGGAGATTGAAGACGATAGGGTTCTTCAGATTAGCGGAGAGAGGAATGTTGAGAAAGAAG
ATAAGAATGATACGTGGCACCGTGTGGAACGCAGCAGTGGTAAATTTATGAGAAGATTTAGACTTCCAGA
GAATGCTAAGATGGAGCAAGTTAAGGCTAATATGGAGAATGGAGTGCTTACTGTTACTGTTCCTAAGGAA
GAAGTGAAGAAGCCTGATGTTAAGTCCATTGAGATCTCTGGTTAG

>LbHSP22.0B
ATGAAAGGAAAGAACCCCCTCGAAATTTCAATTGTCAAGAAAGTCCCTATAAATATTGGCACATGCTTAA
TCAACAATGCAAGCACAAAAATTTCCAACAAAGTGATCCAACTTGGCTTCTTATTTACTTCATTTCACTT
AGCTATCCAAAAACAAATGGCACTAATTCCTAAAATGCTCGACGATATTTTCCGACCCCTTAGCCTAATT
GACTCAACTCATGATGAAACCTCTAAGTATGCCAATCCACGTGTCGATTGGAGAGAAACTCAAGAAGCTC
ATGTGTTCAAAGCTGATCTTCCAGGATTAAAAAAAGAGGAAGTTAAAGTTGAAGTTGAGGAAGGAAGGGT
CTTGCAAATAAGTGGTGAGATTAGGGGTGCTGATAAAGAAGATCAAAAGAAGGAGAATGAGACGTGGAGA
CGTGTTGAGAGGCCACGTGGCAAGTTTTGCCGAAGGTTTTGGCTACCTGAAAATGCTAAGCTTGATGAGG
TGAAGGCTTGTATGGAGAATGGGGTTCTTACTGTTACTATTCCTAAACAGGAGATTAAGAAACCTGAGGT
CAAAACCATTGAGATTAGTGGCTAA

>LbHSP21.6B
ATGAATTCAATGACCAGCTACAAACAGTTTGAAGTTCAATTTGAAGAACCAAACCCCAAAAAATGGTGTG
TTCTATTAAAAGAAGATGTGTTTGTAACATTGATGAACAAGGGGAATTTTATAACACATAAAGTTCTATG
TGAAGGTTCACTGTTTAGTCCATTATTGTTTGGGAAATTTTTTGATCCTTCAGATGCATTTCCACTTTGG
GAATTTGATTCAGATGTGTTATTGTCCAATGCTCGAAGCTCTAATAATCAGTGCACAGTTGATTGGGCTC
AAACTGACACAGATTATGTATTGAGAGCAGAAATACCAGGAGTTGGTAAAGCTGGCATTCGTGTTTCCGT
TGAGGATGGGAAAGTTTTAGAGGTCAGTGGGCAGTTGAGGCTAAAAATAGAGACCGGGACGAAGGACTGG
AGAGCTGGAAACTGGTGGGAACACGGCTGTGTTCGGAGGATTGAACTGCCTGAAAATGCAGACTGGAAGA
AAACAGAGGCATTCTTGAGTGGTGATCACAAATTCTTAGAAGTTAAAATTCCAAAGATCCCTCCAAATAT
TAGTGATGTACCTTGA

>LbHSP16.3
ATGTCAAAGATGATCAGCAGTTTATTGAGCAACAGCGACCCAATGGTTGCCATGATGAATATGTGTCCAG
TTTTGAGTACCCCTATTGACTGGAAAGAAACCCCTGAAGCTCATTGCTTCTTCGCCGACCTTCCTGGGTT
TAGCAAAGAGGATGTCAAAGTGGAAGTGGACAATGGAAGAGTACTACAAATTAGTGGGGAGTGGAAGGCA
GATAAATTAGCTGAAGCTGATGATGAAAAGAAGAAGAAAATAGACAAGTGGCATAGAGTGGAACGTAACC
GAGGAAATTTCTGCAGGAAATTTAGGCTTCCAGAAAATATAAAGGCAGATCAAGTGAAGGCATCCATGGA
GAATGGTGTCCTCATTGTGACTGTCCCTAAAGAGGAAGTTAAAAAACCCTACTCCAAAGTAATCGAAATT
GAAGAAAAATAA

>LbHSP24.9
ATGTCCCTCGTGCCTGGATTTGGTGGTCGAAGGAACCATGCACAGCAAGTTTATGATCCTTATTCTCACC
ATGCACAGCAAGTGAAGGATCCTTATTCTCACCATTCACACCCGGTACATGATCCTTATTCTCACCATTC
ACACCCGGTACATGATCCTTATTCTCACAATACACACCAAGTGTATGATACTTATTCCCACCAAGCACAC
AAAGTGCACGACCCTTTTGCTCATGAAGTTTGGGATCCTTTCCATGAATTTTATCTCGAATCTCCTCGAT
CTCTCATAGCCCCAGCGCCATCTTTCCACCATGCTCCTGCAACGATGGCGCAAATCGAGTATAAAGAAAC
ACCAGAGGCACATGTCTTTAGGGCTAACTTGCATGGCTACAAGAAAGAAGACGTGAAAGTACAGGTGGAG
GATGACAAAATGCTGAAGATTACTGGGGAAAAGAGAATGAAGAAAGAAGATAATTGGCACCATTATGAAC
GAAGCAGTGGGAAATTCTTCACTTCTTTTTCACTACCTCTGAATTCTAGGGCTGATTATGTGAAGTCATC
CATGGAGAATGGAGTCCTCACTATCACTGTTCCTAAGAAGGAAACTACCAAGAACCACCACCATATTAGA
ACTGTTTCAATTGATTAA

>LbHSP25.6
ATGTCTTTAATGCCTCTTTTTAACGGTCGCAAAAGCTATGCACGCAGACAGAATCCTCCTCATCAGCCAA
CAACAACAATTACTCATCAATCTCAAAAAAATCAGGCTGGACAAGGTCGTTACGATTCACCAACAAAAGT
TACTCATCAATTCCAGACAAATCGAGGTGAGCATGATCTTTATTATCCACCGACAACAATTTTTAATGGT
CAATCCCAAACAAATCAAGATCGACAAAATCTTTATGATCCAACAATAAAAATCACACATCAGTCCCAAC
CAAGTCGAGGTCAACAGGATCCTTACTATCCCTCGCATGAATTTTATCTTGAAAACCCTCGATCTCTCAT
AGCACCAGCACTATCATTCCCACATGAACCTCCATCTTTAGCTCCAATTGAGTATAAAGCAACCCCAGAG
GCACATGTTTTTAAAGTTAATTTGCATGGATACAAGAAAGAAGAAGTGAAGGTTGAAGTTGAAGATGAAA
GTGTCCTAAAGATTACTGGGGAGAAAAAGATAGTACAAAAAGGATATGACAATTGGCACCATTTCCAGAG
AAGAATTGGGAAGTTTTCTACTACTTTTAATTTGCCTGTCGATGCTAGGGCTGATAAAGTGAAGTCAACA
ATGGAGAATGGAGTGCTTATTATCACTGTTCCTAAGATGTGA

>LbHSP22.9
ATGTCTTTAATGCCTCTTTTTAACGGTCGCAAAAGCTATGCACGCAGACAGAATCCTCCTCATCAGCCAA
CAACAACAATTACTCATCAATCTCAAAAAAATCAGGCTGGACAAGGTCGTTACGATTCACCAACAAAAGT
TACTCATCAATTCCAGACAAATCGAGGTGAGCATGATCTTTATTATCCACCGACAACAATTTTTAATGGT
CAATCCCAAACAAATCAAGATCGACAAAATCTTTATGATCCAACAATAAAAATCACACATCAGTCCCAAC
CAAGTCGAGGTCAACAGGATCCTTACTATCCCTCGCATGAATTTTATCTTGAAAACCCTCGATCTCTCAT
AGCACCAGCACTATCATTCCCACATGAACCTCCATCTTTAGCTCCAATTGAGTATAAAGCAACCCCAGAG
GCACATGTTTTTAAAGTTAATTTGCATGGATACAAGAAAGAAGAAGTGAAGGTTGAAGTTGAAGATGAAA
GTGTCCTAAAGATTACTGGGGAGAAAAAGATAGTACAAAAAGGATATGACAATTGGCACCATTTCCAGAG
AAGAATTGGGAAGTTTTCTACTACTTTTAATTTGCCTGTCGATGCTAGGGCTGATAAAGTGAAGTCAACA
ATGGAGAATGGAGTGCTTATTATCACTGTTCCTAAGATGTGA

>LbHSP15.9
ATGGCGCTTTTTGGTGACCCTTTTAGACGATTTTTTATTAGTCCAACCATTTATCGAACGTCTTTTGGTT
CACCCGCTCTTCTTGATTGGATTGAATCTCCTAATGCTCATATCTTCAAAATTAATGTGCCAGGGTATAA
CAAGGAAGACATAAAGGTGCAAGTTGAAGATGGAAATGTGTTGGTGGTGAAGGCCGAGGGCGGCGGCAAA
AAGGACGAATTTCATGGAAAAGACAAAGAAGTAGTGTGGCACGTGGCGGAGAGAGGCGGAAGCAAAGGCA
GCGATTTCTCGAGGGAAATTGAGCTGCCGGATGATGTGAAGGTGGATCATATCAAAGCTCAAGTTGAGAA
TGGTGTTCTCACCATTGTTGTACCTAAAGATGCAACTCCAAAAACATCTAAAGTTAGGAACATTAATATA
ACCAGCAAGCTGTAA


>LbHSP27.1
ATGGCTTTAGCCCGTTTAGCTTTGAAAAATTTACAGCAAAAATTGGGATCATGCTCCTCCTCCTCTTTGC
TGAATCCAAGTGTTAGTGTGAGGAGTCTTAATAATAATAATGTAGAGAAACAGAGATGGTGTTCTGAATT
TGTACGATGTTTTTCTACAGAGACAGAAGTCGGTGGTGACAAAGGAAAATCGGATAAGCAAGAAGTGGCT
GTCACTGAAGGTGGCAAGAAATCAAAGTTGTTTCCTAGGAGACGCCGACGTGGTAGTCTTTGGAGACGCA
ATGACTCTGACTTTGCACCTGCTCTTTTTGAAAATTTACCATCGGGACTTGGAAATGCGTTGTTGCAAGC
CACCGAGAATATCAACAGGATATTCGACAGCCTGAATTTGAACCCCTCCCAGCTAATGGGAAGGTATAAG
GAGGATGAAAAGAGCTACAAAATCCGGTACGACGTGCCAGGGCTAGGCAAGGAGGACGTGAAGATAACGG
TGGAGGACGGAATGCTTACAATAAAAGGCGAACACAGGGAAGAGAAAGAAGAAGCAGGGTCAGATGATGA
GTTCTGGTCATCAAAAAGCTATGGGTACTATAACAACAGTATTTTTCTGCCTGAAGATGCCAAGGCTGAT
GAGATTAAGGCTGAGATGAAAGATGGGGTTTTGACACTCACTATTCCTAAGACTGAGAGGCCTAAGAAAG
ATGTCAAGGAAATTCAAGTTATGTGA

>LbHSP26.1
ATGGCTGGCACAACTATAACATCTTCATCAGCGTCTCCTTTAGTGTCAAATGTTGCAACTTATAGGACTA
ACAACAAGATAGCTGCACCTTGCTCTGTTTTCTTTCCATCTGCATGCAACATACGAAGGCCAGCGCCTAG
GCTGGTAGCTCAGGCCACTGGAGATAACAAAGATACATCAGTGGACGTTCATGTCAGCAGTGGTCAAGGA
GGAAACAACCAAGGCACTGCTGTTGAACGCCGTCCTAGGAGGATGGCTCTTGATGTCTCCCCTTTTGGAA
TGTTAGATCCAATGTCACCCATGAGAACAATGCGGCAGATGATGGACACTATGGACAGACTATTCGAAGA
TGCCCTTACATTCCCAGGAAGGAACAGGGCAGCAGCTGGGGAAATACGCGCTCCTTGGGACATCCATGAT
GATGAAAATGAAATCAAGATGCGTTTCGACATGCCTGGGCTTTCCAAAGAAGACGTGAAAGTATCCGTGG
AAAATGACATGCTTATCATTAAAGGCAAACACAAAAAGGAAGAAGGCGGAAATGATGAACACTTCTGGGG
CAGAAATTACAGCTCCTATGACACTCGTTTAGCTCTCCCGGATAATGTCGATACAGATAAAATTAAAGCA
GAATTGAAGAATGGAGTTCTTTTCATCTGGATTCCTAAGACCAAAGTTGAGAAGAAGGTGACTGACGTGC
AGATCAACTAA

>LbHSP26.0
ATGGCTCACTGCTTATCAAGATTTCCAATTTCTCACCCTTTTTCATTTTCAATCAATCATCACAACCCAA
AATATTCCCACTATAGCTACTCTGTTCCAAATTCTGGCAGAGATGGTAATAACACAGTGAAGGTCATGGC
AGTTGATGAAAGACACAATCTTGATCACTTGCAAAGACAGAACAAGCATCAATCTCCTCAACTCAAAAAG
AGATCACCCCAAGTGGCCCCTGTTGGGTTATGGGATAGGTTCCCAACAGCAAGAACAGTCCAACAAATGA
TGGAGACAATGGACAGAATCAAGGAGGACCCTGTTGCTTTTGATGGAGGTTGGGTTGCAGGGCCATCAAC
TGAGGAAGTTGGGTACAGAAGGGGAAGGACGCCATGGGAGATAAAAGAAAGTGAAGGAGAATACAAAATG
AGATTTGACATGCCAGATGTGAAGGTTTGGGTAGAAGAAACATTGTTGGTTGTGAAAGCTGAGAAAGTGG
CCAAGAATAATAAAGAGGAAGAGGAGGAAGAATGGTCTGCTAAGAGCTATGGAAAATATAGTACAAGAAT
TGCTTTGCCTGAGAATGTTGACTTTGAGAAAATTAAGGCTGAGGTTAGAGATGGTGTCTTGTATATTACT
ATACCAAAGGCTAGTTCTAATCCCAAATTTTTTGACATTAATGTTGAATGA

>LbHSP23.3
ATGGCAACTTCACTTGCTCTCAGGAGGGCCGCCGCCGCCTCAACTCTATTCAGCAGGCGTGTTGCTCCCT
CTGTTGTCAGATCATTCAATACTAACACTCAGATGACTGCTTTTGATGAAGATGATCGTGCCGTTGACGT
TGACCGCCGGGATCGCTCTGTCTCTCGCCGTAGGGATGCTTTCCCTACTTTCTTCTCAGATGTGTTTGAT
CCATTTTCACCACCAAGGAGCGTGAGCCAGCTACTAAACATGATGGACCAAATGATGGATTCTCCATTTG
CAACAGCACCTCGTGGTATGGGCACCGGAGTCCTACCAAGGAGAGGATGGGACGTGAAGGAGGACGACAA
CGCTCTGTATTTAAAAATGGACATGCCTGGGCTTGACAAGGAGAACGTAAAGGTTTCAGTTGAGGAGAAC
ATGCTGATTATTAAAGGAGAAGGTGAGAAAGAATCTGAGGATGAAGAGTATAGAAGGAGGTATTCAACTA
GGCTGGAAATTCCTCCGAATTTGTACAAATTGGATGGGATTAAGGCAGAGATGAAGAATGGGGTTCTCAA
AGTGGCTGTGCCGAAGGTGAAGGAAGAAGAGAGGAAGGATGTTTTCAATGTTCAAGTTGAGTGA

>LbHSP17.4B
ATGTCTTGTTCAATGGCTCTAAGTCTGAGAAAAGCAGCTGGAGCTTCAACACTCTTCAAATTCCTCTGCC
CCAAATCCCATTTTACCACTGCTGCACCTTCAATCACACGCTTTTTTTCTTCCACTAGCAAGGATCAGAG
CAACTCTACTGACCCAATTATGGTAAAGGGTGCTCCACAAGAATTCAAGATGGAGAACCCATTTCAGTCA
GCAGGACCAAAGGAGGTGCTAGAAGTGGATAATGTGAAGGATGGTATACTCATAAGAGTGGCAATGCCTG
GTGTCGGTGAAGATGGGATTAAGGTATGGTTAGAGGACAACACAGTTTACTTCACTGGCAGAGGAGAAAT
TGAAGTGGAATCTGAGGAATCAGGGAGGAAATATGGAGGGAGTCTTGAGTTTAGTACTGATTGCTGTAAA
GCTAAGCAGGTTGAAGCACAAATGAAGAATGGTATTCTTAGAATGGTAATTAAAGGTGATATGGGAGAAG
ATTGA

>LbHSP21.2B
ATGTCTTGTTCAATGGCTCTAAGTCTGAGAAAAGCAGCTGGAGCTTCAACACTCTTCAAATTCCTCTGCC
CCAAATCCCATTTTACCACTGCTGCACCTTCAATCACACGCTTTTTTTCTTCCACTAGCAAGGATCAGAG
CAACTCTACTGACCCAATTATGGTAAAGGGTGCTCCACAAGAATTCAAGATGGAGAACCCATTTCAGTCA
GCAGGACCAAAGGAGGTGCTAGAAGTGGATAATGTGAAGGATGGTATACTCATAAGAGTGGCAATGCCTG
GTGTCGGTGAAGATGGGATTAAGGTATGGTTAGAGGACAACACAGTTTACTTCACTGGCAGAGGAGAAAT
TGAAGTGGAATCTGAGGAATCAGGGAGGAAATATGGAGGGAGTCTTGAGTTTAGTACTGATTGCTGTAAA
GCTAAGCAGGTTGAAGCACAAATGAAGAATGGTATTCTTAGAATGGTAATTAAAGGTGATATGGGAGAAG
ATTGA

>LbHSP17.5A
ATGTCTCTGATTCCAAGTTTTTTTGGTGGTCGCAGGAGTAACATTTTCGATCCATTTTCACTCGATGTAT
GGGATCCATTGGAAGGCTTCCAAATCTCTAATATCCCATCCACTGCACGTGAAACCTCAGCTTTTGCAAA
TGCAAGAATCGATTGGAAAGAGACCCCACAAGCCCATGTTTTCAAAGTGGACGTTCCAGGGATCAAGAAA
GAGGAAGTGAAAGTCGAAGTTGAAGAAGGAAGAGTTTTGCAGATTAGCGGTGAGAGGAACAAAGAGCAAG
AGGAAAAGAACGATCAATGGCACCGTATGGAGAGGAGCAGTGGTAAGTTTTTAAGGAGATTTAGGTTGCC
TGAGAATGCTAAAATGGGGGAAATTAAGGCTGCGATGGAGAATGGAGTGTTAACTGTGACTGTTCCGAAA
GAAGAAGTGAAGAAACCTGAGGTGAAGGCTATTGATATTTCTGGTTAA

>LbHSP17.9B
ATGTCTCTGATTCCAAGCTTTTTCGGTGGTCGCAAGAGCAACATTTTCGAACCATTTTCCCTCTATGTAT
GGGACCCATTTGAGGGCTTCCCAATTGCCAATGTCCCATCATCTGCTCGTGCTTGTGAAACCTCTACTTT
TACAAATGCAAGAATCGATTGGAAAGAAACCCCACAAGCCCACGTCTTCAAAGTGGATGTTCCGGGGATT
AAGAAAGAAGAAGTAAAAGTTGAAGTTGAAGAAGGACGAATTTTGCAGATTAGCGATGAGAGAAACAAAG
AGCAAGAGGAGAAGAACGATCAATGGCACTGTATGGAAAGGAGTAGTGGTAAGTTTTTAAGGAGGTTTAG
GTTGCCTGAGAATGTTAAAATGGGGGAAATTAAGGCTGCGATGGAGAATGGAGTGCTCACTATGGCTCTT
CCAAAAGAAGAAGAGAAGAAACCTGAGATGAAGGCTATTGATATCTCTGGTTAA

>LbHSP17.5B
ATGTCTCTGATTCCAAGCTTCTTTGGTGGTCGTAGGAGCAACATCTACGATCCATTTTCACTCGACATAT
TTGATCCATTCGAAGGTTTCCCACTTTCAAACACCCCATCATCTTTTCGTGAAACCTCAGCTTTTGCAAA
TGCAAGAATCGATTGGAAAGAAACACCACAAGCCCATGTCTTCAAAGTAGATGTTCCAGGGATCAAGAAA
GAGGAAGTGAAAGTTGAAGTTGAAGAAGGAGGAGTTTTACAGATTAGTGGTGAGAGAAGTAAAGAGCAAG
AAGAGAAGAATGATCAATGGCATCGTATGGAAAGGAGTAGTGGTAAGTTCTTAAGGAGATTTAGGTTGCC
TGAGAATGTTAAAATGGAGGGAATTAAAGCTGCTATGGAGAATGGAGTGCTTACTGTTACTGTTCCTAAA
GTAGAAGAGAAGAAACCTGAAGTGAAAGCTATTGATATCTCTGGTTAA

>LbHSP17.9A
ATGTCTTTGATTCCAAGCTTCTTTGGTGGTCGTAGGAGCAACACCTTTGACCCATTTTCACTCGACATGT
TTGATCCATTCGAAGGTTTCCCATTTTCAAACACACTTGCCAATACCCCATCATCTTTTCGTGAAACCTC
AGCTTTTGCAAATGCAAGAATCGATTGGAAAGAAACCCCACAAGCTCATGTCTTCAAAGTAGATGTACCA
GGGATCAAGAAAGAGGAAGTGAAAGTTGAAGTTGAAGAAGGAGGAGTTTTACAGATCAGTGGTGAGAGAA
GTAAAGAGCAAGAAGAGAAGAATGATCAGTGGCATCGTATGGAAAGGAGTAGTGGTAAGTTTATGAGGAG
ATTTAGGTTGCCTGAGAATGTTAAAATGGAGGGAATTAAAGCTGCTATGGAGAATGGAGTGCTTACTGTT
ACTGTTCCGAAAGTAGAAGAGAAGAAACCTGAGGTGAAAGCTATTGATATCACTGGTTAA

>LbHSP18.0B
ATGTCTTTGATTCCAAGCTTCTTTGGTGGTCGTAGGAGCAACACCTTTGACCCATTTTCACTCGACATGT
TTGATCCATTCGAAGGTTTCCCATTTTCAAACACACTTGCCAATACCCCATCATCTTTTCGTGAAACCTC
AGCTTTTGCAAATGCAAGAATCGATTGGAAAGAAACCCCACAAGCTCATGTCTTCAAAGTAGATGTACCA
GGGATCAAGAAAGAGGAAGTGAAAGTTGAAATTGAAGAAGGAGGAGTTTTACAGATCAGTGGTGAGAGAA
GTAAAGAGCAAGAAGAGAAGAATGATCAATGGCATCGTATGGAAAGGAGTAGTGGTAAGTTCTTAAGGAG
ATTTAGGTTGCCTGAGAATGTTAAAATGGAGGGAATTAAAGCTGCTATGGAGAATGGAGTGCTTACTGTT
ACTGTTCCTAAAGTAGAAGAGAAGAGACCTGAGGTCAAAGCTATTGATATCACTGGTTAA

>LbHSP18.0C
ATGTCTCTGATTCCAAGCTTCTTCGGTGGTCGCAGGAGCAACATCTTCGACCCATTATCCCTCGACATAT
TTGACCCATTCGACAACTTACCAATTGCGAGTGTCCAATCCTCTGCTCGTGAAACCTCTGCTTTTGCAAA
TGCAAGAATTGATTGGAAAGAGACCCCACAAGCCCATATCTTCAAAGTGGACATTCCAGGGATCAAGAAA
GAGGAAGTGAAAGTTGAAGTTGAAGTTGAAGTTGAAGAAGGACGAGTTTTGCAGATTAGCGGTGAGAGAA
GTAAAAAGCAAGAAGAGAAGAACGATCAATGGCACCGTATGGAAAGGAGCAGTGGTAAGTTTTTAAGGAG
ATTTAGATTGCCTGAGAATGTTAAAATGGGAGAAATTAAGGCCGCGATGGAGAATGGAGTGCTTACTGTT
AATGTTCCAAAAGAAGAGGAGAAGAAGCCTGAGATGAAGACCATTGACATCTCTGGTTAA

>LbHSP17.5C
ATGTCTTTGATTCCAAGCTTCTTTGGTGGTCGCAGGAGCAACATTTTCGACCCCTTATCCCTTGACATGT
GGGATCCATTTGAAGGCTTCACAATTGCCAATGTCCCATCCTCTACTAGTGAAACCTCAGCTTTTGCAAA
TGCAAGAATCGATTGGAAAGAGACCCCACAAGCACATATCTTCAAAGTGGATGTTCCAGGGATCAAGAAA
GAGGAAGTGAAAGTTGAAGTTGAAGAAGGAAGAGTTTTACAGATAAGTGGTGAGAGGAGTAAAGAGCAAG
AAGAGAAGAATGATCAGTGGCACCGTATAGAGAGGAGTAGTGGTAAGTTTTTAAGGAGATTTAGGTTGCC
TGAGAATGTTAAAATGGGTGAAATTAAGGCTGCAATGGAGAATGGAGTGCTCACTGTGACTGTTCCTAAA
GTAGAAGAGAAGAAGCCTGAGGTGAAGGCTATTGATATCTCTGGTTAA

>LbHSP17.6F
ATGTCTCTGATTCCAAGCTTCTTTGGCGGTCGTAGGAGAAACATCTTCGACCCATTTTCACTCGACGTAT
GGGATCCATTCGGGGGCTTTCAAATTGCCAATGTCCCATGGTCCTCTGCTCACAAAACCTCTGCTTTTGC
AAATGCAAGAATTGATTGGAAAGAAAATCCAGAAGCCCATATCTTCAAAGTGGATGTTTCGGGTATTAAG
AACGAGGAAGTGAAAGTTGAAGTTGAAGAAGGAAGAGTTTTGCAGATTAGCGGTAAGAGGAGCAGAGAGC
AAGAGAAGAAGAACGATCAATGGCACCGTATGGAGAGGAGTAGTGGCAAGTTTTTAAGAAGGATCAAGTT
GCCTGAGAATGTAAAAATGGGGGAAATTAAGGCAGCTATGGACAATGGAGTGCTCACTGTGACTGTCCCG
AAAGAAGTGGTGAAGAAGCCTGAGGTTAAGGCTATTGACATCTCTGGTTAA

>LbHSP18.0A
ATGTCTTTAATTCCAAGCTTTTTTGGTGGTCGTAGGAGCAACGTCTTTGACCCATTTTCTCTCGACGTAT
GGGATCCCTTTGAGGGCTTCCCAACTTCAAACACCATCGCAAATTTCCCATCATTTGCTCGTGAAACTTC
TGCTCTTGCAAATGCAAGAATCGATTGGAAAGAAACCCCACAAGCCCACATTTTCAAAGTGGACGTTCCA
GGGATAAAGAAAGAGGAAGTGAAAGTTGAAGTAGAAGAAGGAAGAATATTACAGATAAGTGGTGAGAGAA
GCAGAGAGCAAGAAGAGAAGAACGATCAATGGCACCGTATGGAGAGGAGTAGTGGCAAGTTTTTAAGAAG
ATTCAGGTTGCCTGAGAATGTTAAAATGGGAGAAATTAAGGCAGCAATGGAGAATGGAGTGCTTACTGTG
ACTGTTCCGAAAGAAGAAGAGAAGAAACCTGGAGTGAAGGCTATTAATATCTCTGGTTAA

>LbHSP22.2
ATGAGGTTCAGCAAATTGACATTGATTATCATTTCACTTGTCTGCATGTTGCAGGTGGCAACAATATCAG
AAGGATCATCACTTTTACCATTAATCTTGGACCAAATGGCAAGTACTCCGAGCAGTCTACTAGGTGAAAG
TACATTTCTTGATCCATTCAGAGTGTTAGAACAAATACCTTTTGGACTAGAAAGCAGAGAGGAGACTCTA
TCAGTTGCAAAAGTGGACTGGAAAGAGACACCAGAAGGGCACGTGATAACAATAGATGTACCAGGATTGA
AGAAAGAGGAGATAAAAATAGAGATTGAAGAGAATAGGGTGTTGAGAGTGAGTGGAGAGAGGAAAAAAGA
GGAGGAGATAAAGAAAAGTGATGATCATTGGCATTGTGTTGAAAGGAGTTATGGAAAGTTCTGGAGGCAG
TTTCGTTTGCCGGAAAATGCTGATGTTGATACATTGAAAGCGAAGCTTGAGAATGGGGTGCTAACTATTT
CTTTTGCTAAGTTGTCTCCTGATAGAATTAAGGGTCCTAAAGTTGTTGCTATTGATACCAAAGAAGAGGG
AAAAGACACGCCTGCTTCCGTTAAAGAAGAGCTCTAA

>LbHSP22.0A
ATGGAGAAGGCAAAAGTTTGTGTTAGTATGAGTTTTCTTGTCTTAGCATTGGTGATAGCCATTCTTCCAT
TAAAAACCCAAGCTTTAATACCATACACCCATCCATTCTTTGACTTAATGTTACCACAAGAAGATCCTTT
TAAGATTCTTGAACAAACCCCATTTACAATCCCTAAAGGTGTTGATCAATCAATCGCCTTAGCTCGTGCA
GATTGGAAAGAAACATCAAAAGAACACATCATTTCACTTGACATTCCAGGGATGAAAAGGGAAGATATCA
AGATTGAAGTTGAAGAAAACAAAGTGTTGAGAATCAGTGGAGAAAGGAAAACAGAGGAAGAAAATGTTGA
AGGTGAGAAATGGCACAGAGCTGAGAGGACTTATGGGAAATTTTGGAGACAATTTAGGCTTCCAAGGAAT
GTTGATTTGGAACACATTAAAGCTAATTTGGAAAATGGGGTGTTGAAGATTACTGTGCCAAAATTGGCTG
AGGAGAAGAAACAGAATAAGGTGATTAGTATTTCTGAAGAAGAGAATGTTGTTGGTGGTGAGGATATTAA
AGCTACTAAAGCTGCAATGTGA

>LbHSP21.6A
ATGGTGAAAACAACAGTTAGCTTGATGAGCTTTCTTGTTTTAGCAATGGTTGTAGCCCTTCTTCCAACCC
AAACTCATGCACTAATGCCATACACACGTCCCATGTGGGACATAATGTTTCCACCAGATGACCCTTTCAG
GATTCTTGAACAAACCCCACTGACAATGCCGAAAGGTGTAGAAACAATCGCCTTAGCTCGTTCAGATTGG
AAGGAAACAGCAAAAGAGCATGTAATTACACTTGACATACCAGGGATGAAGAAAGAGGACATCAAGATTG
AGGTAGAAGAAAACAGGGTGTTGAGAGTTAGTGGAGAAAGGAAAACTGATGAAGAAATTGAAGGGGACAA
GTGGCATAGAACCGAGAGAACTTCAGGGAAATTTTGGAGACAATTTAGACTTCCTGGAAATGCTGATTTG
GAACATATTAAGGCTCATTTGGAAAATGGTGTATTAAAGATTACTGTGCCAAAGTTGGCTGAAGAGAAGA
AGAAACAAACTAAGGTGATTAGTATTGCTGAGGAAAGTAACTCTGCTGGTGGTGAGGATATTAAAGCTAC
CAAAGCTAAGATGTAA

>LbHSP15.8
ATGGAGTTCTCAACTTTCCACCCCTCTACCTGGAATTCTTTCTTCACCTCTCCTCTCCTCTTTCCCTATC
AGTTCATTCCTGAGAATTATGTTCACTGGAGAGAGACCCCTGAATATCACATATACTCTGCTGATCTTCC
AGGTGTGAAAAAAGAGGAAATAAAGGTGGAAGTTGAGGATTCAAGATACCTGATAATAAGAACTGAAGCT
GCGGATGAATCCACAGAGCCAATAAGGAGCTTTATGAGGAAATTCAGGCTACCTGGAATGGTAGATATGA
ATGGAATTTCTGCTAGTTATAGAGATGGTGTTTTGACAGTCATAGTTCCAAGAACACTTGTGAGAAGGGG
ATTCTTCATTGAACCAGCTGACTTGCCAGAAAGAATGGTGAATCTTGGTGCTAGAGCTGCTTGA

>LbHSP18.0D
ATGGCTTCATCAGTAGGACCATGGATGGGTGGTGGACGTCGACGTGGAGGTGGAGATTGGGCCAGCCCAT
TTTCTTCTGATTTATGGGATCCTTTTGGTGTGGGCTTTGGTGGTGGATGGGGCTTGAGGCGTAGTGCTGG
TGGGGATGATGATGTTTCTGCCTTGGCCCATGCTAGTGTTGATTGGTGTGAAACTGATAAAGCTCATGTT
TTTCGTGTTGATCTTCCTGGGGTGAAGAAGGAAGACCTGAAGGTGCAGATTGAGGATGATAACATACTGG
AGATAAGTGGTGAAAAAGTAAAAGAAGAAGAACAAGGCACTGACAAGTGGCACCACGTGGAGCGCAGCCG
TGGCAGCTTCCGTCGAAGATTCCGGCTGCCTGAAAATGCCAATGTGGAAGGCATCAGTTGTGGGCTTGAG
CATGGAGTTTTAACTGTGAATGTGCCCAAGAAGGAAACACAAGAGGTTCCAAAAAATGTGAAGTCCATAG
ATATTGCTTAG

>LbHSP24.2
ATGGCACATTATGGGGATTACAGAGAAGGAGCTAATTGGACAAGCTCAGTCAAATCGATATATGAAGATA
TTGAACCTCCATCTGGCTGGATAGAGGATCAGGAAAACCATTATTTTGTTATTGATCTCCCTGGATTCAA
AAGGGACGAGGTGAAGCTCCAAGTTGATACATTTGGCAATATAACGGTAAGTGGAGAAAGGAAGGTCAGG
GAATATAAGTTTATCCGCTTTCAGAAATCAACTAAAGCACCTGAAAAATCGAAACCTGAGGATACCAGCG
CAAAGCTTGAAGACGGGATTCTATATGTGATCATCCCGAAGGAATTACCAGAAAACAATGAACGCGACGA
GGCAGCAATTGCTAGCTCTTATCAGGAAGAGAATCAGCAAAAGAAAACGGAGGAAATAGAAAGTTCAGAT
GGTGATGAAACAGACCAAAAAGGAAATGACAAAGAGGGATTGAAAGGAAAAAGCGATGAAGAAGAATGTC
ATGATGCAACTATGGCGAAGAAGGGGCACGAGGGCGATCTATTTGCAGCAGGAAAACAGATTCTGATGAA
GAACAAAACGATTGTAATTACAGCATTGCTAGCATTTTCTTTCGGGGTTTACGTTTCTCAAAAATTTCAA
TCAAGTAAAATTGATTAA

>LbHSP17.7C
ATGGAAACCGAAGCTAAAGCAGCAGAAGGTCATTTTGAGCCATCTTATGAGTGGCAACATGAGGAAGGAC
TTGATTTTTTCTTAGTCCATCTCCCAGAGTTCAAGGATAAAGAAGGCTTGAAGGTACAAGTTAGCAATTT
TGGAGTTCTAAAGATCTCAGGAGATCGCCAAGTGAGCCAAACAAGATTGAGATTTTTCAAGGAAATTCCA
GTATGGAAGAATTATAATACAGATGAGATAAAGGCAGACTTTGAGAAGGGTATTCTCAAAATTACATTGC
CAAAGAAAGATGCAGCTGAAAACACTAATGGAAGCCTTAATGAAGAAAATAATTCAGCAACAACATCAAA
TAAATCAGGATTCAGGAATTTCAAAAAGGTGGTCATGCGTGTTGCAACTCTCATGGTTGTAGTTTCTGCT
CTCTCCGGATTTGCTTACTACATTTATAGGTCTACGATTGTTGAAGACTAA

>LbHSP16.6
ATGAGCACAGTTGTGGATGCGGTGAGCCAACTTCTCCACTTCCCTGAATCAATTGAGAGGCTTGTTTTTC
CGTCAAGGCCAAATGAGAGCAGTGAAGACAGAAGTAGCATTCCAGTGGACATTCTTGATACCCAAAAAGA
CTACATTTTCTATATGGATGTTCCTGGTTTATCCAAGTCTGACATTCAGGTGACGGTGGAAGATGAGAAC
ACGCTGGTGATACGAAGCAACGGGAAGAGGAAGCGCGAGGAGAGCGAAGAAGAAGGATGCAAGTACGTGA
GGATGGAGAGGAGGCCACCTCTCAAACTCATGAGGAAATTCAGGCTGCCTGATGACTGCAATGTTTCTGC
AATTACTGCTAAATGTGAAAATGGGGTTTTGACTGTCACAGTTGAGAAGCTGCCTCCACCCCCTAAGTCT
AAGACTGTTGAGGTTGCAATTTCATGA

>LbHSP17.8
ATGGATATCAGGTTAATGGGATTAGATAATCCACTCTTTCACACTCTCCACCACATGATGGACCTTGCTG
CAGATGATTCAGACAAGTCGAATAATGTCCCATCAAGGAACTACGTGCGAGATGCTAAGGCCATGGCCGC
GACACCAGCGGACATTAAGGAGTACCAAAACTCGTACATTTTTATAATAGACATGCCAGGTCTGAAGTCA
AGCGACATCAAAGTACAATTAGAGGAAGACAATGTGTTGATTATTAGCGGCGAGAGAAAAAGAGAAGAGG
AAAAATCAGAAGGAGCAAAATATGTGAGAATGGAAAGAAGATTTGGGAAATTTATGAGGAAATTTGTGTT
GCCTGAAAATGCAAATACAAATGCAATTTCTGCTGTTTGTCAAGATGGGGTATTGACTGTGACTGTGGAG
AAATTGCCTCCACCTGAACCAAAGAAGCCAAAGACAATTGAAGTTAAAATTGCTTAA

>LbHSP21.2A
ATGGATATAGCGCTTAGAGATCTGGGTTTTGATCCTTCCATGATAGGTGCCCTTCACGACATGTTCGACA
TCATAGACGACACAACAGAGCAGAAACCTCAGCATCCATCTAGAGCTTACATTCGAGGCACAAAGGCCAT
GAGAGCAACACCGGCAGATGTAATGGAATACCCTAACGCCTACCAGTTCTTAGTGGACATGCCAGGGTTG
AAACCCGACCAAGTGAAAGTCCAGTTGGAGGATGAAAACGTGTTGGTAGTGAGCGGAGAAAGGAAAAGAG
AGAAAGAAAAGGAAGAGAAAGAAGGGATAAAGTATCTGAGAATGGAGAGGAGGTTTGGGAAACTGTTGAA
GAAATTTGTGCTGCCGGAAAATGCTAACACAGAAGCGATATCGGCGGCGTTTCAGGACGGTGTGCTGGTG
GTGACGGTGGAGAAGCGGCCGCCGCCAGAACCCAAGAAGCCAAAAGTGATTGAGGTTAAGCTGGGAGAGA
GCACTACTGGCACTAGTGGTGTTCAAGCAACTGATGAAGGAGGTGCAGGTGAACAAGTCCAAGATGGAAC
TGGTGGAATAAAGACTGATTAA

>LbHSP18.1
ATGGATTTTACCAACTTCGGTTTTGACTCTAGGCTTCTCTCCACTCTTCAAGACATGCTAGACTTTCCCG
ACGATCACGAGAAGCCAACACAGAACAATCCAACAAGAGCCTATGTTCGTGACACAAAGGCCATGGCAGC
CACACCAGCAGACGTGAAAGAGTATCCCAACTCCTATGTTTTCATTGTTGACATGCCGGGCATCAAAGCA
ACTGAAATAAAGGTCCAACTGGAAAATGACAATGTTTTAGTGGTGAGCGGAGAGAGGAAGAGGGACAAGG
AGAAGGACGAGAAAGAAGGAGTGAAGTACTTGAGAATGGAGAGAAGAGTTGGTAAGTTTATGAGGAAGTT
TGTTTTGCCTGACAATGCAAATATGGATGCAATATCTGCGGTTTGTAAAGATGGAGTGCTTCAAGTTACT
GTTGAGAAATTGCCAGCGCCTGAGCCTAAGAGACCAAAGACCATTCAAGTCAAGCTTGCCTGA

>LbHSP27.6
ATGTGTTGTTATTTGTTCAAACATGAGTTCACTCATGGAAGTGCAGGTGAAGGTTTTACAAAAACTGGTT
TTAGGGCTTGGAATAAGGCTCTTGAACGATTGCGTTTACATGTTGGTGAAGCTAATAGTGTCCATCATAA
ATGTTTCAATAAAATGCGTGATTTGTCAAATCATTATCAATCAATTCAAGTTGCTTTTGACAAGCAATCT
GAGAAGTCCAAAAGGGAGAGCCAAATGCGTTTGGAAGCCTCAATTGATGTTGCAAAACTTCTCTTGCATT
ATGGATTGCCGCTCTTCCACACTCTCCAGCACCAAATGGATGTTGTCGGTGACGACTCCGACAAGTCCAT
CATTGTCCCATCATTAAACTATGTCCGTGACGCTAAACCCAAGGCTGCACCACCAGCAGACATGAAAGAA
TACCCAAATTCCTATGTTTTTATTGTGGATGTGCCAGGGTTGAAATCTGGAGATATCAAAGTGCAGGTGG
AAGATGACAATGTGCTGCTGATAAGTGGAGAAAGGAAGAGGGAAGAAGAGAAAGAAGGGGTAAAGTATAT
TAGAAAGGAGAGAATGATTGGGAAATTCATGAGGAAGTTTGCACTGCGGGAATATGCGAATGCTGATGCA
ATTTCTGCGGTTTGTCAAGATGGGGTTCTGACTGTCACTGTTGACAGGTTGCCTACTCCTTGGACAAAGA
AACGCAAGACCATTGAGGTTAACACTGCATGA

>LbHSP17.5D
ATGGATTTGAGGCTGATGGGTATCGACGCACCACTCTTCCACACACTCCAGCACATCATGGACGCTGAAA
CCGACGATTCCGACAAGCCCGTGAATGCCCCATCAAGGAACTATGTCCGTGACACTAAGGCCATGGCTGC
CACACCCGCAGACGTGAAAGAGTACCCTAATTCGTATGTTTTCATTGTTGATATGCCAGGGTTGAAATCT
GGAGATATCAAAGTGCAGGTGGAAGTTGACAATGTGCTGATGATTAGTGGAGAAAGGAAAAGGCAAGAAG
AGAAAGAAGGAGCAAAGTATATCAGAATGGAGAGAAGGGTCGGCAAATTCATGAGGAAGTTTACACTTGC
GGAGAATGCGAATAATGATGCTATTTCTGCTGTTTGTCAAGATGGGGTTCTGACTATCACGGTACAGAAG
TTGCCTCCTCCTGAGCCCAAGAAACCCAAAACCATTGAGGTCAAAATTGCATGA

>LbHSP17.4A
ATGGATTTCAGGCTAATGGGTACTGACACGCCACTCTTTCACACTCTCCAGCATATGATGGACGCCGCAG
GTGACGATTCCGATAAGACCGTGAATGCCCCATCAAGGAACTACGTTCGTGACGCTAAGGCCATGGCTGC
AACACCAGCAGACGTGAAAGAGTATCCAAATTCATACGTTTTTGTTGTAGACATGCCAGGGTTGAAGTCT
GGAGATATAAAGGTGCAGGTGGAAGATGACAATGTGCTGATGATAAGTGGAGAAAGGAAGAGAGAGGAAG
AGAAAGAAGGGGCTAAGTATATCAGAATGGAGAGAAGGGTTGGGAAACTCCTGAGGAAGTTTACTCTGCC
GGAGAATGCAAATACTGATGCAATTTCTGCTGTTTGTCAAGATGGGGTTCTGACTGTCACTGTTCAGAAG
TTTCCTCCTCCTGAACCAAAGAAACTGAAGACCATCGAGGTCAAAATTGCTTGA

>LbHSP17.7B
ATGGATTTTAGGCTGATGGGTATAGACAACACACCATTGTTCCACACTCTGCAGCATATGATGGACATTT
CGGGTGAGGAATCAGACAAGCCAGTCAATGCCCCATCAAGGAAGTACGTACGTGACGCCAAGGCCATGGC
TGCCACACCAGCAGACGTGAAAGAATACCCAAATTCTTACGTCTTTATTGTTGATATGCCAGGTTTGAAA
TCCGGGGATATCAAGGTGCAGGTGGAAGAGGACAATTTGCTGATGATAAGTGGAGAAAGGAAGAGAGAAG
AAGAGAAAGAAGGGGCTAAGTATATCAGAATGGAGAGAAGGGTTGGGAAACTCATGAGGAAGTTTACACT
GCCCGAGAATGCGAATACTGATGCAATTTCCGCTGTTTGTCAAGATGGGGTTTTGACTGTCACTGTTCAC
AAGTTGCCTCCTCCTGAGCCAAAGAAACCCAAAACCATTGAGGTTAAAATTGCTTGA

>LbHSP17.6E
ATGGACTTTAGGTTGATGGGTATCGACAACACACCACTGTTCCACACTCTCCAGCATATGATGGACATTG
CCGGTGACGAATCTGACAAGCCAGTCAATGCCCCATCAAGGAACTACGTACGTGATGCCAAGGCCATGGC
TGCCACACCAGCTGACGTGAAAGAATACCCAAATTCTTACGTCTTTATTGTTGATATGCCAGGTTTGAAA
TCTGGGGATATCAAGGTGCAGGTGGAAGAGGACAATTTGCTGATGATAAGTGGAGAAAGGAAGAGAGAAG
AAGAGAAAGAAGGGGCTAAGTATATCAGAATGGAGAGAAGGGTTGGGAAACTCATGAGGAAGTTTACACT
GCCGGAGAATGCGAATACTGATGCAATTTCCGCTGTTTGTCAAGATGGGGTTTTGACTGTCACTGTTCAG
AAGTTGCCTCCTCCTGAGCCAAAGAAACCCAAAACCATTGAGGTTAAAATTGCTTGA
